# Supplementary material for: Seasonal pattern of preterm birth in the Netherlands: A population-based retrospective cohort study
Source: PLoS One. 2025 May 27;20(5):e0324873. doi: 10.1371/journal.pone.0324873 (PMC12111638; doi:10.1371/journal.pone.0324873)
Supplement: S1 Appendix — (XLSX) [file pone.0324873.s001.xlsx]

## Sheet: Blad1
	S1 Appendix
	Seasonal peaks and nadirs in preterm birth, per birth month or per birth season
	Author	Year	Country	March	April	May	June	July	August	September	October	November	December	January	February
	Keller	1983	US		Nadir			Peak	Peak									Seasonal peak in preterm birth
	Cooperstock	1986	US			Nadir				Peak								Monthly peak in preterm birth
	Matsuda	1992	Japan	Nadir			Peak			Nadir			Peak
	Friis	2004	Zimbabwe	Nadir			Peak											Seasonal nadir in preterm birth
	Rayco-Solon	2005	Gambia					Peak			Peak				Nadir			Monthly nadir in preterm birth
	Lee	2006	UK									Peak	Peak
	Flouris	2009	Greece	Peak						Nadir
	Weinberg	2015	Norway					Peak						Peak
	Woo	2016	Korea				Peak						Peak
	de Klerk	2024	Netherlands							Nadir			Peak
	Seasonal peaks and nadirs in preterm birth, per conception month or per conception season
	Author	Year	Country	March	April	May	June	July	August	September	October	November	December	January	February
	Matsuda	1992	Japan			Peak	Peak
	Bodnar	2008	US	Peak						Nadir
	Wu	2023	China					Nadir					Peak	Peak
	de Klerk	2024	Netherlands		Peak			Nadir
